# Supplementary material for: Dependence of diffusion in Escherichia coli cytoplasm on protein size, environmental conditions, and cell growth
Source: eLife. 2022 Dec 5;11:e82654. doi: 10.7554/eLife.82654 (PMC9810338; doi:10.7554/eLife.82654)
Supplement: Figure 1—figure supplement 1—source data 1. [file elife-82654-fig1-figsupp1-data1.zip]

Archive with 9 entries (9 files):
- Figure 1 - figure supplement 1 - source data 1.tif
- Figure 1 - figure supplement 1 - source data 1__unedited.tif
- Figure 1 - figure supplement 1 - source data 2.tif
- Figure 1 - figure supplement 1 - source data 2_unedited.tif
- Figure 1 - figure supplement 1 - source data 3_unedited.tif
- Figure 1 - figure supplement 1 - source data 4.tif
- Figure 1 - figure supplement 1 - source data 4_unedited.tif
- Figure 1 - figure supplement 1 - source data 5.tif
- Figure 1 - figure supplement 1 - source data 5_unedited.tif
