# Supplementary material for: Dependence of diffusion in Escherichia coli cytoplasm on protein size, environmental conditions, and cell growth
Source: eLife. 2022 Dec 5;11:e82654. doi: 10.7554/eLife.82654 (PMC9810338; doi:10.7554/eLife.82654)
Supplement: Figure 1—figure supplement 9—source data 1. [file elife-82654-fig1-figsupp9-data1.zip]

Archive with 2 entries (2 files):
- Figure 1 - figure supplement 9 source data 1.tif
- Figure 1 - figure supplement 9 source data 1_unedited.tif
